# Supplementary material for: 3D-Printed Hydrogels as Photothermal Actuators
Source: Polymers (Basel). 2024 Jul 17;16(14):2032. doi: 10.3390/polym16142032 (PMC11281285; doi:10.3390/polym16142032)
Supplement: Supplementary file 1 [file polymers-16-02032-s001.zip]

Archive with 9 entries (9 files):
- Movie_S1.mpg
- Movie_S2.mpg
- Movie_S3.mpg
- Movie_S4.mpg
- Movie_S5.mpg
- Movie_S6.mpg
- Movie_S7.mpg
- Movie_S8.mpg
- polymers-3069996-supplementary.pdf
